# Supplementary material for: Differentiation of Adipose-Derived Stem Cells into Vascular Smooth Muscle Cells for Tissue Engineering Applications
Source: Biomedicines. 2021 Jul 9;9(7):797. doi: 10.3390/biomedicines9070797 (PMC8301460; doi:10.3390/biomedicines9070797)
Supplement: Supplementary file 1 [file biomedicines-09-00797-s001.zip]

Archive with 1 entries (1 files):
- biomedicines-1250292-supplementary.pdf
